# Supplementary material for: A Fusion–Growth Protocell Model Based on Vesicle Interactions with Pyrite Particles
Source: Molecules. 2024 Jun 4;29(11):2664. doi: 10.3390/molecules29112664 (PMC11173516; doi:10.3390/molecules29112664)
Supplement: Supplementary file 1 [file molecules-29-02664-s001.zip]

Archive with 1 entries (1 files):
- molecules-3006342-supplementary.pdf
